# Supplementary material for: Morphological studies of rose prickles provide new insights
Source: Hortic Res. 2021 Sep 23;8:221. doi: 10.1038/s41438-021-00689-7 (PMC8460668; doi:10.1038/s41438-021-00689-7)
Supplement: Supplementary file 1 — The types of prickle on stem in the list of rose resources [file 41438_2021_689_MOESM1_ESM.xlsx]

## Sheet: Sheet1
	Supplementary Table 1 The types of prickle on stem in the list of rose resources
	Subgenus	Sections	Species	Stem prickles				Plant in
				NGP	GP	Branched	Hairy
	Hulthemia	\	R. hultemia persica (R. berberifolia)	+	-	-	-	LRG
	Platyrhodon	\	R. roxburghii var hirtula	+	-	-	-	LRG
			R. praelucens	+	-	-	-	FRI
			R. kweichowensis	+	-	-	-	FRI
	Hesperhodos	\	R. minutifolia Engelm	+	-	-	+	WS1
			R. stellata	+	+	-	-	LRG
	Rosa	Banksianae Lindl	R. banksiae var.normalis	-/+	-	-	-	FRI
			R. banksiae 'alba plena'	-/+	-	-	-	FRI
			R. banksiae 'lutea'	-/+	-	-	-	FRI
			R. cymosa	+	-	-	+	LRG
		Carolinae Crép	R. palustris	+	-	-	-	LRG
			R. carolina	+	-	-	-	LRG
			R. foliolosa	+	-	-	-	LRG
		Bracteate Theory	R. bracteata	+	+	-	+	FRI
		Caninae DC	R. caninae 'freya'	+	+	-	-	LRG
			R. corymbifera	+	-	-	-	LRG
			R. horrida	+	+	-	-	LRG
			R. sherardi	+	-	-	-	LRG
			R. scabriuscula	+	-	-	-	LRG
		Gallicanae	R. centifolia 'Chou'	-	+	+	-	LRG
			R. centifolia 'muscosa'	-	+	+	-	LRG
			R. damascena	+	+	-	-	LRG
			Rosa × damascena 'Quatre Saisons Blanc Mousseux'	-	+	+	-	LRG
			R. gallica officinalis	+	+	-	-	LRG
		Cinnamomeae DC	R. acicularis	+	-	-	-	INRAE
			R. albertii	+	-	-	-	FRI
			R. beggeriana	+	-	-	-	FRI
			R. bella	+	-	-	-	FRI
			R. caudata	+	-	-	-	FRI
			R. chengkouensis	+	-	-	-	FRI
			R. corymbulosa	+	-	-	-	FRI
			R. davidii	+	-	-	-	FRI
			R. davurica	+	-	-	-	FRI
			R. fedtschenkoana	+	-	-	-	FRI
			R. forrestiana	+	-	-	-	FRI
			R. fraxinifolia lindl	-	-	-	-	LRG
			R. giraldii	+	-	-	-	LRG
			R. laxa retzius	+	-	-	-	LRG
			R. macrophylla	+	-	-	-	FRI
			R. majalis plena	+	-	-	-	LRG
			R. marretii	+	-	-	-	LRG
			R. moyesii	+	-	-	-	LRG
			R. multibracteata	+	-	-	-	FRI
			R. murielae	+	-	-	-	FRI
			R. oxyacantha	+	-	-	-	FRI
			R. pendulina	+	-	-	-	LRG
			R. pinetorum	+	-	-	-	WS2
			R. prattii	+	+	-	-	FOC
			R. pseudobanksiae	+	-	-	-	FRI
			R. rubella	+	-	-	-	LRG
			R. rugosa scabrosa	+	+	-	+	LRG
			R. sertata	+	-	-	-	FRI
			R. sweginzowii	+	-	-	-	LRG
			R. tibetica	+	-	-	-	FOC
			R. webbiana	+	-	-	-	FOC
			R. willmottiae	+	+	-	-	FRI
		Chinenses DC.	R. chinensis 'old blush'	+	-	-	-	INRAE
			R. lucidissima	+	-	-	-	FRI
			R. odorata var. gigantea	+	-	-	-	FRI
			R. chinensis var. spontanea	+	-	-	-	FRI
		Pimpinellifoliae DC	R. mairei	+	-	-	-	FRI
			R. omeiensis	+	-	-	-	LRG
			R. sericea	+	-	-	-	FRI
			R. sikangensis	+	-	-	-	FRI
			R. taronensis	+	-	-	-	FRI
			R. farreri	+	-	-	-	FOC
			R. foetida	+	-	-	-	LRG
			R. graciliflora	+	-	-	-	FRI
			R. hugonis	+	-	-	-	LRG
			R. kokanica	+	-	-	-	FRI
			R. koreana	+	-	-	-	FOC
			R. platyacantha	+	-	-	-	FRI
			R. primula	+	-	-	-	LRG
			R. spinosissima	+	-	-	-	FRI
			R. transmorrisonensis	+	-	-	-	FRI
			R. tsinglingensis	+	+	-	-	FOC
			R. xanthina	+	-	-	-	LRG
			R. ecae	+	-	-	-	LRG
			R. marmorata	+	+	-	-	LRG
			R. pimpinellifolia (R. oxyacantha)	+	-	-	-	WS3
			R. pimpinellifolia 'king of the scots'	+	+	-	-	LRG
			R. pimpinellifolia 'aïcha' (R. spinulifolia aïcha)	+	+	-	-	LRG
			R. pimpinellifolia 'lutea'	-/+	-	-	-	LRG
		Laevigatae Thory	R. laevigata	+	-	-	-	FRI
			R. cooperi burmese	+	-	-	-	LRG
		Synstylae DC	R. anemoniflora	+	+	-	-	FRI
			R. arvensis	+	-	-	-	LRG
			R. brunonii	+	-	-	-	FRI
			R. filipes	+	-	-	-	LRG
			R. glomerata	+	-	-	-	FRI
			R. helenae	+	-	-	-	FRI
			R. henryi	+	-	-	-	FRI
			R. kwangtungensis	+	-	-	-	FOC
			R. lichiangensis	+	-	-	-	FRI
			R. longicuspis	+	-	-	-	FRI
			R. maximowicziana	+	-	-	-	FRI
			R. moschata	+	-	-	-	LRG
			R. multiflora	+	-	-	-	FRI
			R. multiflora 'Inermis'	-	-	-	-	FRI
			R. rubus	+	-	-	-	FRI
			R. soulieana	+	-	-	-	FRI
			R. wichuraiana	+	-	-	-	INRAE
			R. wichuraiana 'Basyes’ Thornless'	-	-	-	-	FRI
		Hybrids	R. iwara (Hybrid Rugosa)	+	+	-	+(NGP) -(GP)	LRG
			R. marie bugnet (Hybrid Rugosa)	+	+	-	+	LRG
			R. 'Général Kléber'	-	+	+	-	LRG
			R. 'Parkzauber'	-	+	+	-	LRG
			R. 'Grootendorst Supreme' ( Hybrid Rugosa)	+	+	-	+	LRG
			R. Werner dirks	+	-	-	-	LRG
			R. La France	+	-	-	-	INRAE
	+ means presence while - means absence.
	- /+ means the genotype is prickless or almost and If have few prickles, it's NGPs.
	Pink shows the twelve representative species we used in the macroscopy study.
	Green shows the glabours or almost glabours genotypes.
	LRG: Loubert Rose Gardens (Rosiers sur Loire, France).
	INRAE: Institut de Recherche en Horticulture Et Semences, Angers, France.
	FRI: Flower Research Institute, Yunnan Academy of Agricultural Sciences, Kunming, China.
	FOC: Flora of China (http://www.iplant.cn/foc).
	WS1: web sources - https://fr.wikipedia.org/wiki/Rosa_minutifolia.
	WS2: web sources - http://www.elkhornsloughctp.org/factsheet/factsheet.php?SPECIES_ID=97.
	WS3: web sources - https://www.wikiwand.com/en/Rosa_pimpinellifolia.
